# Supplementary material for: Deletion of Smooth Muscle O-GlcNAc Transferase Prevents Development of Atherosclerosis in Western Diet-Fed Hyperglycemic ApoE-/- Mice In Vivo
Source: Int J Mol Sci. 2023 Apr 26;24(9):7899. doi: 10.3390/ijms24097899 (PMC10178779; doi:10.3390/ijms24097899)
Supplement: Supplementary file 1 [file ijms-24-07899-s001.zip]

Archive with 1 entries (1 files):
- ijms-2344696-supplementary.pdf
